# Supplementary material for: A de novo germline mutation in MYH7 causes a progressive dominant myopathy in pigs
Source: BMC Genet. 2012 Nov 15;13:99. doi: 10.1186/1471-2156-13-99 (PMC3542579; doi:10.1186/1471-2156-13-99)
Supplement: Additional file 3 — Table S1. Polymorphisms and genotypes of 4 pigs in the region of the MYH7 gene. [file 1471-2156-13-99-S3.xls]

## Sheet: Polymorphisms
Table S1. Polymorphisms and genotypes of 4 pigs in the region of the MYH7 gene.
SSC7 contig NW_003610693.1 position	reference allele	mutant allele	cDNA pos	Protein	Position in gene	1 (Campus)	3 (case)	28 (case)	96 (normal)	Perfect association ?	Comment
(build 10.2)						founder	affected offspring	affected offspring	normal offspring
278514	G	C			intron 1a	GC	GG	GG	GC	no
277474	T	C	c.6T>C	silent	exon 2	CT	TT	CT	CT	no
273148	A	G	c.A1133>G	p.T378A	exon 13	AG	AA	AG	AG	no
265655	G	A			intron 24	GA	GG	GA	GA	no
265273	-	ins.TTTG			intron 24	ins/ins	ins/ins	ins/ins	wt/wt	no
261660	-	ins.CCCGCC	c.ins.4321CCCGCC	p.ins.1440PA	exon30	wt/wt	ins/wt	ins/wt	wt/wt	yes	Campus was shown to carry the insertion by fragment analysis
260227	C	T	c.C4917T	silent	exon 33	CT	CT	CT	CT	no
259106	T	C			intron 36	CC	CC	TC	CC	no
258843	C	T			intron 36	TC	TC	TC	TT	no
